# Supplementary material for: Quorum Quenching Strains Isolated from the Microbiota of Sea Anemones and Holothurians Attenuate Vibrio corallilyticus Virulence Factors and Reduce Mortality in Artemia salina
Source: Microorganisms. 2022 Mar 16;10(3):631. doi: 10.3390/microorganisms10030631 (PMC8950658; doi:10.3390/microorganisms10030631)
Supplement: Supplementary file 1 [file microorganisms-10-00631-s001.zip]

Archive with 1 entries (1 files):
- microorganisms-1614438-supplementary.pdf
